# Supplementary material for: Virtual screening of bioassay data
Source: J Cheminform. 2009 Dec 22;1:21. doi: 10.1186/1758-2946-1-21 (PMC2820499; doi:10.1186/1758-2946-1-21)
Supplement: Additional file 1 — Virtual Screening Results. Excel spreadsheet containing all the results of the classification experiments. [file 1758-2946-1-21-S1.XLS]

## Sheet: Results
Algorthm	Data Set	No Attributes	Minority	Ratio	No. Of Comp	Active	Inactive	Training +	Training -	Test +	Test -	Cost	TP	FN	FP	TN	TP%	FP%	TP/FP	TN%	FN%	Accuracy	Precision +	Precision -
CSC Naive Bayes	AID604	154	0.014022	281.019	59788	212	59576	170	47661	42	11915	40	23	19	2202	9713	0.547619	0.184809	2.96316	0.815191	0.452381	0.814251	0.0103371	0.998048
CSC Random Forest	AID604	154	0.014022		59788	212	59576	170	47661	42	11915	-	-	-	-	-	-	-		-	-	-	-
CSC SMO	AID604	154	0.014022		59788	212	59576	170	47661	42	11915	250	27	15	2453	9462	0.642857	0.205875	3.12256	0.794125	0.357143	0.793594	0.0108871	0.998417
MetaCost J48	AID604	154	0.014022		59788	212	59576	170	47661	42	11915	650	21	21	2401	9514	0.5	0.201511	2.48126	0.798489	0.5	0.797441	0.00867052	0.997798
CSC Naive Bayes	AID604/AID644	154	0.00112074	891.269	59782	67	59715	54	47772	13	11943	70	6	7	1542	10401	0.461538	0.129113	3.57468	0.870887	0.538462	0.870442	0.00387597	0.999327
CSC Random Forest	AID604/AID644	154	0.00112074		59782	67	59715	54	47772	13	11943	-	-		-
CSC SMO	AID604/AID644	154	0.00112074		59782	67	59715	54	47772	13	11943	750	10	3	1422	10521	0.769231	0.119066	6.46056	0.880934	0.230769	0.880813	0.00698324	0.999715
MetaCost J48	AID604/AID644	154	0.00112074		59782	67	59715	54	47772	13	11943	1500	7	6	1453	10490	0.538462	0.121661	4.42591	0.878339	0.461538	0.877969	0.00479452	0.999428
Naive Bayes	AID644	100	0.325243	2.07463	206	67	139	54	111	13	28	None	5	8	11	17	0.384615	0.392857	0.979021	0.607143	0.615385	0.536585	0.3125	0.68
Random Forest	AID644	100	0.325243		206	67	139	54	111	13	28	None	3	10	2	26	0.230769	0.0714286	3.23077	0.928571	0.769231	0.707317	0.6	0.722222
SMO	AID644	100	0.325243		206	67	139	54	111	13	28	None	3	10	5	23	0.230769	0.178571	1.29231	0.821429	0.769231	0.634146	0.375	0.69697
J48	AID644	100	0.325243		206	67	139	54	111	13	28	None	5	8	8	20	0.384615	0.285714	1.34615	0.714286	0.615385	0.609756	0.384615	0.714286
CSC Naive Bayes	AID373	154	0.001037	963.323	59788	62	59726	50	47781	12	11945	20	9	3	2146	9799	0.75	0.179657	4.17463	0.820343	0.25	0.820273	0.00417633	0.999694
CSC Random Forest	AID373	154	0.001037		59788	62	59726	50	47781	12	11945	-	-	-	-	-	-	-		-	-	-	-
CSC SMO	AID373	154	0.001037		59788	62	59726	50	47781	12	11945	2000	9	3	1966	9979	0.75	0.164588	4.55684	0.835412	0.25	0.835327	0.00455696	0.999699
MetaCost J48	AID373	154	0.001037		59788	62	59726	50	47781	12	11945	3000	9	3	1732	10213	0.75	0.144998	5.17249	0.855002	0.25	0.854897	0.00516944	0.999706
CSC Naive Bayes	AID373/AID439	154	0.000217409	4598.62	59795	13	59782	11	47825	2	11957	70	1	1	279	11678	0.5	0.0233336	21.4283	0.976666	0.5	0.976587	0.00357143	0.999914
CSC Random Forest	AID373/AID439	154	0.000217409		59795	13	59782	11	47825	2	11957	-	-		-
CSC SMO	AID373/AID439	154	0.000217409		59795	13	59782	11	47825	2	11957	9000	1	1	1059	10898	0.5	0.0885674	5.64542	0.911433	0.5	0.911364	0.000943396	0.999908
MetaCost J48	AID373/AID439	154	0.000217409		59795	13	59782	11	47825	2	11957	9500	2	0	2111	9846	1	0.176549	5.66414	0.823451	0	0.82348	0.000946522	1
Naive Bayes	AID439	81	0.188406	4.30769	69	13	56	11	45	2	11	None	2	0	3	8	1	0.272727	3.66667	0.727273	0	0.769231	0.4	1
Random Forest	AID439	81	0.188406		69	13	56	11	45	2	11	None	1	1	2	9	0.5	0.181818	2.75	0.818182	0.5	0.769231	0.333333	0.9
SMO	AID439	81	0.188406		69	13	56	11	45	2	11	None	1	1	1	10	0.5	0.0909091	5.5	0.909091	0.5	0.846154	0.5	0.909091
J48	AID439	81	0.188406		69	13	56	11	45	2	11	None	1	1	2	9	0.5	0.181818	2.75	0.818182	0.5	0.769231	0.333333	0.9
CSC Naive Bayes	AID746	154	0.00612163	162.355	59788	366	59422	293	47538	73	11884	25	31	42	2462	9422	0.424658	0.207169	2.04981	0.792831	0.575342	0.790583	0.0124348	0.995562
CSC Random Forest	AID746	154	0.00612163		59788	366	59422	293	47538	73	11884			-		-	-	-		-	-	-	-
CSC SMO	AID746	154	0.00612163		59788	366	59422	293	47538	73	11884	100	39	34	2085	9799	0.534247	0.175446	3.04508	0.824554	0.465753	0.822782	0.0183616	0.996542
MetaCost J48	AID746	154	0.00612163		59788	366	59422	293	47538	73	11884	450	46	27	2412	9472	0.630137	0.202962	3.1047	0.797038	0.369863	0.796019	0.0187144	0.997158
CSC Naive Bayes	AID746/AID1284	154	0.000953432	1047.84	59784	57	59727	46	47782	11	11945	100	8	3	2114	9831	0.727273	0.176978	4.1094	0.823022	0.272727	0.822934	0.00377003	0.999695
CSC Random Forest	AID746/AID1284	154	0.000953432		59784	57	59727	46	47782	11	11945
CSC SMO	AID746/AID1284	154	0.000953432		59784	57	59727	46	47782	11	11945	1000	9	2	1789	10156	0.818182	0.14977	5.46293	0.85023	0.181818	0.850201	0.00500556
MetaCost J48	AID746/AID1284	154	0.000953432		59784	57	59727	46	47782	11	11945	1900	11	0	2310	9635	1	0.193386	5.171	0.806614	0	0.806792	0.00473934	1
Naive Bayes	AID1284	103	0.157459	5.35088	362	57	305	46	244	11	61	None	3	8	16	45	0.272727	0.262295	1.03977	0.737705	0.727273	0.666667	0.157895	0.849057
CSC Random Forest	AID1284	103	0.157459		362	57	305	46	244	11	61	8	5	6	11	50	0.454545	0.180328	2.52066	0.819672	0.545455	0.763889	0.3125	0.892857
CSC SMO	AID1284	103	0.157459		362	57	305	46	244	11	61	2.7	4	7	8	53	0.363636	0.131148	2.77273	0.868852	0.636364	0.791667	0.333333	0.883333
MetaCost J48	AID1284	103	0.157459		362	57	305	46	244	11	61	2	6	5	8	53	0.545455	0.131148	4.15909	0.868852	0.454545	0.819444	0.428571	0.913793
CSC Naive Bayes	AID1608	154	0.0658277	14.1912	1033	68	965	55	772	13	193	2	3	10	37	156	0.230769	0.19171	1.20374	0.80829	0.769231	0.771845	0.075	0.939759
CSC Random Forest	AID1608	154	0.0658277		1033	68	965	55	772	13	193	75	4	9	16	177	0.307692	0.0829016	3.71154	0.917098	0.692308	0.878641	0.2	0.951613
CSC SMO	AID1608	154	0.0658277		1033	68	965	55	772	13	193	5	4	9	17	176	0.307692	0.0880829	3.49321	0.911917	0.692308	0.873786	0.190476	0.951351
MetaCost J48	AID1608	154	0.0658277		1033	68	965	55	772	13	193	25	2	11	39	154	0.153846	0.202073	0.761341	0.797927	0.846154	0.757282	0.0487805	0.933333
CSC Naive Bayes	AID362	144	0.014022	70.3167	4279	60	4219	48	3375	12	844	40	9	3	161	683	0.75	0.190758	3.93168	0.809242	0.25	0.808411	0.0529412	0.995627
CSC Random Forest	AID362	144	0.014022		4279	60	4219	48	3375	12	844	3000	10	2	159	685	0.833333	0.188389	4.42348	0.811611	0.166667	0.811916	0.0591716	0.997089
CSC SMO	AID362	144	0.014022		4279	60	4219	48	3375	12	844	150	9	3	126	718	0.75	0.149289	5.02381	0.850711	0.25	0.849299	0.0666667	0.995839
MetaCost J48	AID362	144	0.014022		4279	60	4219	48	3375	12	844	285	9	3	124	720	0.75	0.146919	5.10484	0.853081	0.25	0.851636	0.0676692	0.995851
CSC Naive Bayes	AID456	153	0.00270487	368.704	9982	27	9955	22	7964	5	1991	18	3	2	296	1695	0.6	0.148669	4.03581	0.851331	0.4	0.850701	0.0100334	0.998821
CSC Random Forest	AID456	153	0.00270487		9982	27	9955	22	7964	5	1991	100000	2	3	370	1621	0.4	0.185836	2.15243	0.814164	0.6	0.813126	0.00537634	0.998153
CSC SMO	AID456	153	0.00270487		9982	27	9955	22	7964	5	1991	200	3	2	133	1858	0.6	0.0668006	8.98195	0.933199	0.4	0.932365	0.0220588	0.998925
MetaCost J48	AID456	153	0.00270487		9982	27	9955	22	7964	5	1991	1000	2	3	312	1679	0.4	0.156705	2.55256	0.843295	0.6	0.842184	0.00636943	0.998216
CSC Naive Bayes	AID688	154	0.00912134	108.633	27189	248	26941	198	21553	50	5388	34	15	35	1048	4340	0.3	0.194506	1.54237	0.805494	0.7	0.800846	0.014111	0.992
CSC Random Forest	AID688	154	0.00912134		27189	248	26941	198	21553	50	5388	-	-
CSC SMO	AID688	154	0.00912134		27189	248	26941	198	21553	50	5388	78	12	38	1094	4294	0.24	0.203044	1.18201	0.796956	0.76	0.791835	0.0108499	0.991228
MetaCost J48	AID688	154	0.00912134		27189	248	26941	198	21553	50	5388	220	8	42	1104	4284	0.16	0.2049	0.78087	0.7951	0.84	0.789261	0.00719424	0.990291
Naive Bayes	AID644	914	0.325243	2.07463	206	67	139	54	111	13	28	None	4	9	8	20	0.307692	0.285714	1.07692	0.714286	0.692308	0.585366	0.333333	0.689655
CSC Random Forest	AID644	914	0.325243		206	67	139	54	111	13	28	1.5	5	8	5	23	0.384615	0.178571	2.15385	0.821429	0.615385	0.682927	0.5	0.741935
SMO	AID644	914	0.325243		206	67	139	54	111	13	28	None	7	6	4	24	0.538462	0.142857	3.76923	0.857143	0.461538	0.756098	0.636364	0.8
MetaCost J48	AID644	914	0.325243		206	67	139	54	111	13	28	2	4	9	4	24	0.307692	0.142857	2.15385	0.857143	0.692308	0.682927	0.5	0.727273
Naive Bayes	AID1284	914	0.157459	5.35088	362	57	305	46	244	11	61	None	4	7	15	46	0.363636	0.245902	1.47879	0.754098	0.636364	0.694444	0.210526	0.867925
CSC Random Forest	AID1284	914	0.157459		362	57	305	46	244	11	61	8	6	5	11	50	0.545455	0.180328	3.02479	0.819672	0.454545	0.777778	0.352941	0.909091
CSC SMO	AID1284	914	0.157459		362	57	305	46	244	11	61	6	4	7	8	53	0.363636	0.131148	2.77273	0.868852	0.636364	0.791667	0.333333	0.883333
MetaCost J48	AID1284	914	0.157459		362	57	305	46	244	11	61	2	5	6	10	51	0.454545	0.163934	2.77273	0.836066	0.545455	0.777778	0.333333	0.894737
Naive Bayes	AID439	914	0.188406	4.30769	69	13	56	11	45	2	11	None	1	1	2	9	0.5	0.181818	2.75	0.818182	0.5	0.769231	0.333333	0.9
CSC Random Forest	AID439	914	0.188406		69	13	56	11	45	2	11	3	1	1	2	9	0.5	0.181818	2.75	0.818182	0.5	0.769231	0.333333	0.9
SMO	AID439	914	0.188406		69	13	56	11	45	2	11	None	1	1	1	10	0.5	0.0909091	5.5	0.909091	0.5	0.846154	0.5	0.909091
J48	AID439	914	0.188406		69	13	56	11	45	2	11	None	0	1	3	8	0	0.272727	0	0.727273	1	0.666667	0	0.888889
Naive Bayes	AID1608	914	0.0658277	14.1912	1033	68	965	55	772	13	193	None	4	9	25	168	0.307692	0.129534	2.37538	0.870466	0.692308	0.834951	0.137931	0.949153
CSC Random Forest	AID1608	914	0.0658277		1033	68	965	55	772	13	193	75	4	9	25	168	0.307692	0.129534	2.37538	0.870466	0.692308	0.834951	0.137931	0.949153
CSC SMO	AID1608	914	0.0658277		1033	68	965	55	772	13	193	200	5	8	26	167	0.384615	0.134715	2.85503	0.865285	0.615385	0.834951	0.16129	0.954286
MetaCost J48	AID1608	914	0.0658277		1033	68	965	55	772	13	193	30	5	8	35	158	0.384615	0.181347	2.12088	0.818653	0.615385	0.791262	0.125	0.951807
CSC Naive Bayes	AID687	153	0.00284271	350.777	33067	94	32973	76	26378	18	6595	50	8	10	1251	5344	0.444444	0.189689	2.34301	0.810311	0.555556	0.809315	0.00635425	0.998132
CSC Random Forest	AID687	153	0.00284271		33067	94	32973	76	26378	18	6595	lower	-	-	-	-	-	-		-	-	-	-
CSC SMO	AID687	153	0.00284271		33067	94	32973	76	26378	18	6595	250	6	12	1213	5382	0.333333	0.183927	1.81231	0.816073	0.666667	0.814759	0.00492207	0.997775
MetaCost J48	AID687	153	0.00284271		33067	94	32973	76	26378	18	6595	680	5	13	1298	5297	0.277778	0.196816	1.41136	0.803184	0.722222	0.801754	0.0038373	0.997552
CSC Naive Bayes	AID687/AID721	153	0.000635478	1572.62	33046	21	33025	17	26437	4	6588	700	2	2	959	5629	0.5	0.145568	3.43483	0.854432	0.5	0.854217	0.00208117	0.999645
CSC Random Forest	AID687/AID721	153	0.000635478		33046	21	33025	17	26437	4	6588	-	-		-
CSC SMO	AID687/AID721	153	0.000635478		33046	21	33025	17	26437	4	6588	6702	2	2	1484	5104	0.5	0.225258	2.21968	0.774742	0.5	0.774575	0.0013459	0.999608
MetaCost J48	AID687/AID721	153	0.000635478		33046	21	33025	17	26437	4	6588	1900	2	2	625	5963	0.5	0.0948695	5.2704	0.905131	0.5	0.904885	0.00318979	0.999665
Naive Bayes	AID721	87	0.223404	3.47619	94	21	73	17	59	4	14	None	0	4	4	10	0	0.285714	0	0.714286	1	0.555556	0	0.714286
Random Forest	AID721	87	0.223404		94	21	73	17	59	4	14	None	0	4	3	11	0	0.214286	0	0.785714	1	0.611111	0	0.733333
SMO	AID721	87	0.223404		94	21	73	17	59	4	14	None	0	4	2	12	0	0.142857	0	0.857143	1	0.666667	0	0.75
J48	AID721	87	0.223404		94	21	73	17	59	4	14	None	0	4	2	12	0	0.142857	0	0.857143	1	0.666667	0	0.75
Naive Bayes	AID721	914	0.223404	3.47619	94	21	73	17	59	4	14	None	0	4	2	12	0	0.142857	0	0.857143	1	0.666667	0	0.75
Random Forest	AID721	914	0.223404		94	21	73	17	59	4	14	None	0	4	1	13	0	0.0714286	0	0.928571	1	0.722222	0	0.764706
SMO	AID721	914	0.223404		94	21	73	17	59	4	14	None	0	4	3	11	0	0.214286	0	0.785714	1	0.611111	0	0.733333
J48	AID721	914	0.223404		94	21	73	17	59	4	14	None	0	4	0	14	0	0	0	1	1	0.777778	#DIV/0!	0.777778
