# Supplementary material for: Virtual screening of bioassay data
Source: J Cheminform. 2009 Dec 22;1:21. doi: 10.1186/1758-2946-1-21 (PMC2820499; doi:10.1186/1758-2946-1-21)
Supplement: Additional file 2 — Virtual Screening Data Primary. Training and Testing primary screen datasets in CSV format. [file 1758-2946-1-21-S2.ZIP]

Archive with 6 entries (6 files):
- AID362red_test.csv
- AID362red_train.csv
- AID373red_test.csv
- AID373red_train.csv
- AID456red_test.csv
- AID456red_train.csv
