# Supplementary material for: Virtual screening of bioassay data
Source: J Cheminform. 2009 Dec 22;1:21. doi: 10.1186/1758-2946-1-21 (PMC2820499; doi:10.1186/1758-2946-1-21)
Supplement: Additional file 4 — Virtual Screening Data Confirmatory. Training and Testing confirmatory screen datasets in CSV format. [file 1758-2946-1-21-S4.ZIP]

Archive with 20 entries (20 files):
- AID1284Morered_test.csv
- AID1284Morered_train.csv
- AID1284red_test.csv
- AID1284red_train.csv
- AID1608Morered_test.csv
- AID1608Morered_train.csv
- AID1608red_test.csv
- AID1608red_train.csv
- AID439Morered_test.csv
- AID439Morered_train.csv
- AID439red_test.csv
- AID439red_train.csv
- AID644Morered_test.csv
- AID644Morered_train.csv
- AID644red_test.csv
- AID644red_train.csv
- AID721morered_test.csv
- AID721morered_train.csv
- AID721red_test.csv
- AID721red_train.csv
