# Supplementary material for: Virtual screening of bioassay data
Source: J Cheminform. 2009 Dec 22;1:21. doi: 10.1186/1758-2946-1-21 (PMC2820499; doi:10.1186/1758-2946-1-21)
Supplement: Additional file 4 — Virtual Screening Data Confirmatory. Training and Testing confirmatory screen datasets in CSV format. [file 1758-2946-1-21-S4.ZIP › AID439red_test.csv]

POS_04_POS	POS_04_HBD	POS_07_HBD	POS_04_HBA	POS_06_HBA	POS_07_HBA	POS_02_ARC	POS_04_ARC	POS_05_ARC	POS_06_ARC	POS_07_ARC	POS_03_HYP	POS_06_HYP	POS_07_HYP	HBD_02_ARC	HBD_04_ARC	HBD_05_ARC	HBD_06_ARC	HBD_07_ARC	HBA_03_HBA	HBA_05_HBA	HBA_06_HBA	HBA_07_HBA	HBA_03_ARC	HBA_04_ARC	HBA_05_ARC	HBA_06_ARC	HBA_07_ARC	HBA_02_HYP	HBA_04_HYP	HBA_05_HYP	HBA_06_HYP	HBA_07_HYP	ARC_01_ARC	ARC_02_ARC	ARC_03_ARC	ARC_04_ARC	ARC_05_ARC	ARC_06_ARC	ARC_07_ARC	ARC_02_HYP	ARC_03_HYP	ARC_04_HYP	ARC_05_HYP	ARC_06_HYP	ARC_07_HYP	HYP_03_HYP	HYP_05_HYP	HYP_06_HYP	WBN_GC_L_0.25
0	0	0	0	0	0	0	0	0	0	0	0	0	0	0	0	1	1	0	0	0	0	0	0	0	0	0	0	0	0	0	0	0	1	1	0	1	0	0	0	0	0	0	0	0	0	0	0	0	-1.40635
0	0	0	0	0	0	0	0	0	0	0	0	0	0	0	0	0	0	0	0	0	0	0	0	0	0	0	0	0	0	0	0	0	0	1	1	0	0	1	0	0	0	0	0	0	0	0	0	0	-1.34268
0	0	0	0	0	0	0	0	0	0	0	0	0	0	0	0	0	0	0	0	0	0	0	1	0	1	1	1	0	0	0	0	0	1	0	1	0	0	1	0	0	0	0	0	0	0	0	0	0	-1.65427
0	0	0	0	0	0	0	0	0	0	0	0	0	0	0	0	0	0	0	0	0	0	0	1	1	1	1	0	0	0	0	0	0	1	0	1	1	1	1	1	0	0	0	0	0	0	0	0	0	-2.38649
0	0	0	0	0	0	0	0	0	0	0	0	0	0	0	0	0	0	0	0	0	0	0	1	1	1	1	1	0	1	0	0	0	1	0	1	0	0	0	0	0	0	1	1	0	1	0	0	0	-1.82163
0	0	0	0	0	0	0	0	0	0	0	0	0	0	0	0	0	0	0	0	0	0	0	1	1	1	0	1	0	0	0	0	0	1	0	1	1	1	0	1	0	0	0	0	0	0	0	0	0	-1.47928
0	0	0	0	0	0	0	0	0	0	0	0	0	0	0	0	0	0	0	0	0	0	0	0	0	0	0	0	0	0	0	0	0	1	1	1	0	1	0	0	0	0	0	0	0	0	0	0	0	-1.92358
0	0	0	0	0	0	0	0	0	0	0	0	0	0	0	0	0	0	0	0	0	0	0	0	0	0	0	0	0	0	0	0	0	1	1	1	0	0	0	0	1	0	1	0	0	0	0	0	0	-1.79453
0	0	0	0	0	0	0	0	0	0	0	0	0	0	0	0	0	0	0	0	0	0	0	0	1	0	0	0	0	0	0	0	0	0	1	1	0	1	0	0	0	0	0	0	0	0	0	0	0	-2.14212
0	0	0	0	0	0	0	0	0	0	0	0	0	0	0	0	0	0	0	1	1	1	0	1	0	0	1	0	0	0	0	0	0	0	0	0	0	0	0	0	0	0	0	0	0	0	0	0	0	-2.25304
0	0	0	0	0	0	0	0	0	0	0	0	0	0	0	0	0	0	0	1	1	0	1	0	0	1	0	0	1	1	1	1	0	0	0	0	0	0	0	0	0	1	0	0	1	0	0	0	1	-2.41797
0	0	0	0	0	0	0	0	0	0	0	0	0	0	0	0	0	0	0	0	0	0	0	0	0	0	0	0	0	0	0	0	0	0	1	0	0	1	0	0	0	1	0	0	1	1	0	0	1	-2.40413
0	0	0	0	0	0	0	0	0	0	0	0	0	0	0	0	0	0	0	0	0	0	0	0	1	1	0	0	0	0	0	0	0	0	0	0	0	0	1	0	0	0	0	0	0	0	0	0	0	-2.3855
[truncated: 32 more columns]
