# Supplementary material for: Virtual screening of bioassay data
Source: J Cheminform. 2009 Dec 22;1:21. doi: 10.1186/1758-2946-1-21 (PMC2820499; doi:10.1186/1758-2946-1-21)
Supplement: Additional file 5 — Virtual Screening Data Mixed. Training and Testing primary/confirmatory screen datasets in CSV format. [file 1758-2946-1-21-S5.ZIP]

Archive with 8 entries (8 files):
- AID373AID439red_test.csv
- AID373AID439red_train.csv
- AID604AID644_AllRed_test.csv
- AID604AID644_AllRed_train.csv
- AID687AID721red_test.csv
- AID687AID721red_train.csv
- AID746AID1284red_test.csv
- AID746AID1284red_train.csv
